# Supplementary material for: Development of a Subunit Vaccine against Duck Hepatitis A Virus Serotype 3
Source: Vaccines (Basel). 2022 Mar 28;10(4):523. doi: 10.3390/vaccines10040523 (PMC9028120; doi:10.3390/vaccines10040523)
Supplement: Supplementary file 1 [file vaccines-10-00523-s001.zip]

Archive with 1 entries (1 files):
- vaccines-1609252-supplementary.pdf
